# Supplementary material for: CD36 facilitates fatty acid uptake by dynamic palmitoylation-regulated endocytosis
Source: Nat Commun. 2020 Sep 21;11:4765. doi: 10.1038/s41467-020-18565-8 (PMC7505845; doi:10.1038/s41467-020-18565-8)
Supplement: Supplementary file 9 — Source Data [file 41467_2020_18565_MOESM9_ESM.zip]

Archive with 16 entries (15 files):
- Source data/
- Source data/Figure 1.xlsx
- Source data/Figure 2.xlsx
- Source data/Figure 3.xlsx
- Source data/Figure 4.xlsx
- Source data/Figure 5.xlsx
- Source data/Figure 6.xlsx
- Source data/Figure 7.xlsx
- Source data/Supplementary Fig. 1.xlsx
- Source data/Supplementary Fig. 2.xlsx
- Source data/Supplementary Fig. 3.xlsx
- Source data/Supplementary Fig. 4.xlsx
- Source data/Supplementary Fig. 5.xlsx
- Source data/Supplementary Fig. 6.xlsx
- Source data/Supplementary Fig. 8.xlsx
- Source data/Supplementary Fig. 9.xlsx
