# Supplementary material for: CD36 facilitates fatty acid uptake by dynamic palmitoylation-regulated endocytosis
Source: Nat Commun. 2020 Sep 21;11:4765. doi: 10.1038/s41467-020-18565-8 (PMC7505845; doi:10.1038/s41467-020-18565-8)
Supplement: Supplementary file 9 — Source Data [file 41467_2020_18565_MOESM9_ESM.zip › Source data/Figure 1.xlsx]

## Sheet: Fig.1b
Fig. 1b

## Sheet: Fig. 1d
Fig. 1d

## Sheet: Fig. 1f
Fig. 1f

## Sheet: Fig. 1h
Fig. 1h
