# Supplementary material for: CD36 facilitates fatty acid uptake by dynamic palmitoylation-regulated endocytosis
Source: Nat Commun. 2020 Sep 21;11:4765. doi: 10.1038/s41467-020-18565-8 (PMC7505845; doi:10.1038/s41467-020-18565-8)
Supplement: Supplementary file 9 — Source Data [file 41467_2020_18565_MOESM9_ESM.zip › Source data/Figure 2.xlsx]

## Sheet: Fig. 2b
	Fig. 2b
	PacFA colocalized with CD36%
	Cells	%
	1	75
	2	56.31
	3	37.92
	4	28.79
	5	28.67
	6	45.48
	7	42.92
	8	44.33
	9	54
	10	66.05
	11	50.37
	12	81.03
	13	82.15
	14	70.79
	15	30.81
	16	46.34
	17	57.05
	18	61.37
	19	70.78
	20	69.7
	21	33.93
	22	75.06
	23	77.06
	24	52.4
	Mean	55.7629
	SEM	3.4913

## Sheet: Fig. 2c
Fig. 2c

## Sheet: Fig. 2d
	Fig. 2d
	3H-oleate uptake
		Sample 1	Sample 2	Sample 3	Mean	SEM	p values
	WT	21.9	27.7	26.1	25.2333	1.72948
	Cav1-/-	12.8	13.8	12.7	13.1	0.351188	0.00234474
	CD36-/-	13.4	15.4	15.2	14.6667	0.635959	0.00458067
	CAV1-/-;CD36-/-	12.9	14.1	14.5	13.8333	0.48074	0.00314965
