# Supplementary material for: CD36 facilitates fatty acid uptake by dynamic palmitoylation-regulated endocytosis
Source: Nat Commun. 2020 Sep 21;11:4765. doi: 10.1038/s41467-020-18565-8 (PMC7505845; doi:10.1038/s41467-020-18565-8)
Supplement: Supplementary file 9 — Source Data [file 41467_2020_18565_MOESM9_ESM.zip › Source data/Figure 3.xlsx]

## Sheet: Fig. 3a
Fig. 3a

## Sheet: Fig. 3c
Fig. 3c

## Sheet: Fig. 3d
Fig. 3d

## Sheet: Fig. 3f
Fig. 3f

## Sheet: Fig. 3g
Fig. 3g

## Sheet: Fig. 3i
	Fig. 3i
	Quantification of BODIPY intensity per cell
		WT		Cd36-/-
	Cells	DMSO	ML348	DMSO	ML348
	1	49.4314	33.999	14.5446	36.6128
	2	65.2646	54.2579	38.3481	40.0394
	3	79.9712	66.7053	52.5398	61.7925
	4	41.1079	38.0577	66.2911	28.3056
	5	72.4915	58.0407	57.659	44.3742
	6	101.712	60.8979	15.9993	67.4007
	7	136.243	68.2908	56.2033	49.0276
	8	160.357	67.6879	47.8796	32.8444
	9	44.5244	54.3241	35.1665	64.1019
	10	90.558	26.6288	56.242	57.5016
	11	117.952	66.0389	66.3353	29.2736
	12	151.649	84.2219	22.5994	47.1346
	13	199.071	69.1949	36.4577	59.484
	14	85.029	32.8654	58.1781	47.1815
	15	131.038	61.2537	19.1041	25.4627
	16	156.447	44.1998	30.3078	56.1336
	17	39.5367	81.1798	63.9778	71.6622
	18	90.5169	40.5899	62.5657	49.8257
	19	69.8119	39.6442	18.5098	33.4527
	20	117.288	63.7156	47.3309	67.2302
	Mean	100	55.5897	43.312	48.4421
	SEM	10.0853	3.65394	4.05524	3.21992

## Sheet: Fig. 3j
	Fig. 3j
	3H-oleate uptake
		Sample 1	Sample 2	Sample 3	Mean	SEM	p value
	WT, DMSO	31.9	28.6	33.4	31.3	1.41774
	WT, ML348	20.9	19.7	21.4	20.6667	0.504425	0.00211606
	CD36-/-, DMSO	19.2	18.7	20.3	19.4	0.472582	0.00134752
	CD36-/-, ML348	17.5	18.1	18.4	18	0.264575	0.000768371
