# Supplementary material for: CD36 facilitates fatty acid uptake by dynamic palmitoylation-regulated endocytosis
Source: Nat Commun. 2020 Sep 21;11:4765. doi: 10.1038/s41467-020-18565-8 (PMC7505845; doi:10.1038/s41467-020-18565-8)
Supplement: Supplementary file 9 — Source Data [file 41467_2020_18565_MOESM9_ESM.zip › Source data/Figure 5.xlsx]

## Sheet: Fig. 5a
Fig. 5a

## Sheet: Fig. 5b
Fig. 5b

## Sheet: Fig. 5c
Fig. 5c

## Sheet: Fig. 5e
Fig. 5e

## Sheet: Fig. 5f
Fig. 5f

## Sheet: Fig. 5g
Fig. 5g

## Sheet: Fig. 5h
Fig. 5h

## Sheet: Fig. 5j
	Fig. 5j
	Quantification of BODIPY intensity per cell
		WT		Cd36-/-
	Cells	DMSO	PP2	DMSO	PP2
	1	75.721	23.999	23.7716	36.6128
	2	58.5189	54.2579	36.31	50.0394
	3	68.6388	36.7053	49.7475	21.7925
	4	96.3059	38.0577	62.7679	28.3056
	5	129.002	58.0407	53.5316	44.3742
	6	122.441	80.8979	25.149	47.4007
	7	61.7538	98.2908	53.2162	25.2719
	8	85.7451	57.6879	73.7405	32.8444
	9	111.683	49.1454	33.2975	64.1019
	10	143.589	26.6288	72.1899	27.5016
	11	129.704	36.0389	70.1524	29.2736
	12	80.51	84.2219	21.3983	37.1346
	13	124.073	49.1949	34.5201	59.484
	14	118.739	32.8654	35.086	27.1815
	15	66.8291	61.2537	18.0888	25.4627
	16	85.7062	34.1998	28.697	46.1336
	17	66.1016	41.1798	60.5776	71.6622
	18	111.054	40.5899	38.1776	49.8257
	19	121.763	39.6442	27.5261	33.4527
	20	142.121	33.7156	44.8154	47.2302
	Mean	100	48.8308	43.1381	40.2543
	SEM	6.36006	4.44823	3.97825	3.14923
	p		8.78723e-08

## Sheet: Fig. 5k
	Fig. 5k
	3H-oleate uptake
		Sample 1	Sample 2	Sample 3	Mean	SEM	p value
	WT, DMSO	34.9	30.8	31.6	32.4333	1.25477
	WT, PP2	20.4	18.9	18.7	19.3333	0.536449	0.000658182
	CD36-/-, DMSO	18.8	19.4	20.2	19.4667	0.405518	0.000599813
	CD36-/-, PP2	16.9	18.4	19.5	18.2667	0.75351	0.000637559
