# Supplementary material for: CD36 facilitates fatty acid uptake by dynamic palmitoylation-regulated endocytosis
Source: Nat Commun. 2020 Sep 21;11:4765. doi: 10.1038/s41467-020-18565-8 (PMC7505845; doi:10.1038/s41467-020-18565-8)
Supplement: Supplementary file 9 — Source Data [file 41467_2020_18565_MOESM9_ESM.zip › Source data/Figure 6.xlsx]

## Sheet: Fig. 6b
Fig. 6b

## Sheet: Fig. 6c
Fig. 6c

## Sheet: Fig. 6e
Fig. 6e

## Sheet: Fig. 6f
Fig. 6f

## Sheet: Fig. 6h
Fig. 6h

## Sheet: Fig. 6i
Fig. 6i

## Sheet: Fig. 6k
	Fig. 6k
	Quantification of BODIPY intensity per cell
		WT		Cd36-/-
	Cells	DMSO	Pice.	DMSO	Pice.
	1	71.1873	13.9706	34.136	31.9629
	2	76.5927	25.2411	46.7689	26.6079
	3	64.5292	37.4254	59.0098	39.4321
	4	90.5398	56.2375	59.1291	54.9007
	5	121.279	77.0842	14.242	36.446
	6	122.744	26.9376	50.03	25.2816
	7	69.6339	48.4382	69.3255	37.0007
	8	80.6113	77.7929	31.3039	52.9754
	9	104.996	47.0954	67.8677	66.5528
	10	134.992	18.5543	63.5572	20.5061
	11	117.205	44.4642	20.1171	50.7677
	12	95.6896	60.0815	32.4533	30.9124
	13	116.645	71.2727	51.7879	65.5241
	14	129.263	62.2968	17.0057	49.4642
	15	85.1941	15.535	26.9788	21.6474
	16	90.5747	33.67	56.9506	50.9131
	17	82.1439	50.3212	53.4969	67.6914
	18	104.405	50.0058	16.4767	63.4537
	19	121.317	56.9008	42.1322	65.6007
	20	120.457	34.1095	44.8154	42.7713
	Mean	100	45.3717	42.8792	45.0206
	SEM	4.92321	4.3553	3.97791	3.56493
	p		4.47562e-10

## Sheet: Fig. 6l
	Fig. 6l
	3H-oleate uptake
		Sample 1	Sample 2	Sample 3	Mean	SEM	p value
	WT, DMSO	27.7	29.9	30.9	29.5	0.945163
	WT, Pice.	17.6	19.2	20.1	18.9667	0.731057	0.000913777
	CD36-/-, DMSO	18.1	17.4	19.1	18.2	0.493288	0.000448498
	CD36-/-, Pice.	17.9	18.9	20.1	18.9667	0.635959	0.000760606
