# Supplementary material for: CD36 facilitates fatty acid uptake by dynamic palmitoylation-regulated endocytosis
Source: Nat Commun. 2020 Sep 21;11:4765. doi: 10.1038/s41467-020-18565-8 (PMC7505845; doi:10.1038/s41467-020-18565-8)
Supplement: Supplementary file 9 — Source Data [file 41467_2020_18565_MOESM9_ESM.zip › Source data/Figure 7.xlsx]

## Sheet: Fig. 7a
	Fig. 7a
		WT treated with DMSO								WT treated with PP2								WT treated with ML348								WT treated with Piceatannol
	Cells	0	15	45	75	105	min		Cells	0	15	45	75	105	min		Cells	0	15	45	75	105	min		Cells	0	15	45	75	105	min
	1	1	1.64833	2.28535	2.60674	2.75369			1	1	1.07391	1.05157	1.01292	1.02339			1	1	0.98274	0.973199	1.02744	1.04661			1	1	1.15067	1.2122	1.28799	1.29745
	2	1	1.90521	2.9759	3.42215	3.61898			2	1	0.99261	0.995874	1.05	1.06			2	1	1.08175	1.10624	1.15409	1.2267			2	1	1.37075	1.54371	1.41079	1.81141
	3	1	1.28049	1.54552	1.71354	1.76918			3	1	0.967294	1.00335	1.00604	0.998591			3	1	1.13282	1.14381	1.17619	1.15744			3	1	1.03937	1.13715	1.14837	1.2313
	4	1	1.31129	1.52656	1.5976	1.81222			4	1	1.00721	1.02935	1.01335	1.01796			4	1	1.12561	1.1651	1.20429	1.25838			4	1	1.13143	1.20381	1.37043	1.47938
	5	1	1.14251	1.38665	1.56633	1.75443			5	1	1.01734	1.02649	1.02679	1.01136			5	1	1.14877	1.13463	1.24583	1.26451			5	1	0.762295	0.853558	0.91119	0.970452
	6	1	1.11102	1.36131	1.54018	1.64203			6	1	1.00877	1.00407	0.987879	1.05			6	1	1.00516	1.03425	1.03423	1.05434			6	1	1.08912	1.15176	1.17963	1.1972
	7	1	1.14536	1.34681	1.51014	1.5239			7	1	0.982235	0.962682	1.03	1.06			7	1	1.05315	0.983296	1.10468	1.20556			7	1	1.12861	1.18871	1.26255	1.31556
	8	1	1.26858	1.49643	1.89141	2.03007			8	1	0.993334	0.98777	1.09	1.08			8	1	1.05169	1.09866	1.08744	1.12545			8	1	1.07748	1.14205	1.25463	1.31991
	9	1	1.17028	1.57909	1.84592	2.04972			9	1	0.992248	1.00326	0.997472	1.00747			Mean	1	1.07271	1.0799	1.12927	1.16737			9	1	1.0744	1.11257	1.10431	1.13236
	10	1	1.10936	1.45195	1.54377	1.6404			Mean	1	1.00388	1.00716	1.02383	1.03431			SEM	0	0.0214479	0.0261132	0.0279629	0.030447			10	1	1.21803	1.33696	1.45054	1.51848
	11	1	1.13205	1.42528	1.6289	1.71112			SEM	0	0.0100702	0.00862741	0.0103027	0.00954765			p		0.0358942	0.00664755	0.00286716	0.00133709			Mean	1	1.10421	1.18825	1.23804	1.32735
	12	1	1.11409	1.19392	1.38681	1.61957			p		0.00410138	0.00147419	0.000463218	0.00015342											SEM	0	0.0483541	0.0550865	0.0507788	0.0735307
	Mean	1	1.27821	1.63123	1.85446	1.99378																			p		0.0689872	0.0150667	0.00434124	0.00385897
	SEM	0	0.06915	0.13879	0.162526	0.168357
		Cd36-/- treated with DMSO								Cd36-/- treated with PP2								Cd36-/- treated with ML348								Cd36-/- treated with Piceatannol
	Cells	0	15	45	75	105	min		Cells	0	15	45	75	105	min		Cells	0	15	45	75	105	min		Cells	0	15	45	75	105	min
	1	1	0.898512	0.957078	0.927231	0.841018			1	1	1.1187	1.09865	1.0949	1.08531			1	1	1.03549	1.05649	1.08988	1.10287			1	1	1.1035	1.13768	1.18384	1.22161
	2	1	0.883743	0.853191	0.834684	0.772566			2	1	1.11992	1.10236	1.08869	1.06741			2	1	1.00055	1.00876	1.04523	1.03051			2	1	1.11393	1.13015	1.19839	1.2431
	3	1	0.992234	0.979393	0.970776	0.95094			3	1	1.09723	1.10612	1.11508	1.06922			3	1	0.968573	0.940814	1.0002	0.970269			3	1	1.01228	1.08542	1.18446	1.32507
	4	1	0.981999	0.965437	0.953783	0.93929			4	1	1.07358	1.14597	1.07294	1.12704			4	1	0.971346	0.915316	1.16797	1.15354			4	1	0.888976	0.954226	1.01502	1.04472
	5	1	0.98723	0.93063	0.927357	0.908314			5	1	1.03767	1.0896	1.15203	1.14682			5	1	1.02892	1.10964	1.16564	1.1607			5	1	0.999152	1.02319	1.05829	1.07055
	6	1	0.96405	0.887203	0.904632	0.80915			6	1	1.00151	0.993198	0.959483	0.999077			6	1	1.05405	1.12484	1.1599	1.20019			6	1	0.827282	0.924206	0.97891	0.99036
	7	1	0.968578	0.959775	0.933088	0.868274			7	1	1.03703	1.12453	1.16012	1.22763			7	1	0.98938	1.0018	1.00339	0.920897			7	1	1.009	1.02305	1.03786	1.05583
	8	1	0.960653	0.974451	0.945161	0.953201			8	1	1.01058	1.03513	1.02441	1.04334			8	1	1.02553	0.980111	0.880299	0.855691			8	1	0.998098	1.0127	1.03738	1.04737
	Mean	1	0.954625	0.938395	0.924589	0.880344			Mean	1	1.06203	1.08694	1.08346	1.09573			Mean	1	1.00923	1.01722	1.06406	1.04933			9	1	1.07188	1.12737	1.20927	1.23204
	SEM	0	0.0144665	0.0160685	0.0146243	0.0242478			SEM	0	0.0166172	0.017484	0.0234156	0.0248882			SEM	0	0.0111075	0.0265834	0.0360677	0.0442161			10	1	1.12684	1.2742	1.32402	1.50349
																									Mean	1	1.01509	1.06922	1.12274	1.17341
																									SEM	0	0.0307431	0.0326186	0.0353089	0.0508735

## Sheet: Fig. 7b
	Fig. 7b	Body weights
		WT mice treated with Vehicle											Cd36-/- mice treated with Vehicle
	Mice	Week 0	Week 1	Week 2	Week 3	Week 4	Week 5	Week 6	Week 7	Week 8		Mice	Week 0	Week 1	Week 2	Week 3	Week 4	Week 5	Week 6	Week 7	Week 8
	1	27.8	29.82	30.25	32.18	34.63	36.36	39.06	42.02	44.6		1	28.86	29.26	29.63	30.62	32.54	33.26	34.83	35.72	35.89
	2	27.4	29.14	28.76	30.54	32.92	33.94	35.21	38.22	39.73		2	25.22	26.84	27.78	27.64	28.65	28.8	29.38	30.16	31.36
	3	26.9	29.02	29.37	31.3	32.98	34.83	37.38	39.74	42.22		3	28.72	27.56	29.29	30.01	31.48	31.53	32.6	33.84	34.55
	4	26.44	27.79	27.34	29.36	30.01	32.7	35.11	36.56	39.06		4	28.71	29.87	30.45	31.48	33.38	33.96	35.38	36.58	37.85
	5	25.16	28.76	29.92	32.77	35.43	38.04	41.84	44.66	48.32		5	28.06	29.15	30.4	30.5	31.46	33.05	34.53	35.33	36.05
	6	27.7	29.63	30.56	31.61	31.92	33.12	35.78	37.22	39.42		6	31.71	32.72	33.35	35.2	36.36	36.98	39.02	40.8	41.4
	Mean	26.9	29.0267	29.3667	31.2933	32.9817	34.8317	37.3967	39.7367	42.225		Mean	28.5467	29.2333	30.15	30.9083	32.3117	32.93	34.29	35.405	36.1833
	SEM	0.405759	0.294773	0.48256	0.495726	0.788946	0.834627	1.08219	1.26725	1.49332		SEM	0.845875	0.838609	0.753202	1.00804	1.03935	1.10459	1.30223	1.42069	1.3666
		WT mice treated with Bafetinib											Cd36-/- mice treated with Bafetinib
	Mice	Week 0	Week 1	Week 2	Week 3	Week 4	Week 5	Week 6	Week 7	Week 8		Mice	Week 0	Week 1	Week 2	Week 3	Week 4	Week 5	Week 6	Week 7	Week 8
	1	26.59	27.51	27.64	28.42	28.85	29.95	31.41	33.56	35.98		1	26.48	27.72	28.26	29.57	30.76	32.04	33.2	34.22	36.49
	2	24.41	25.39	26.72	27.51	28.95	31.85	33.64	34.94	36.93		2	25.12	25.59	27.32	28.57	30.62	31.29	33.16	34.34	35.24
	3	24.9	26.1	26.3	27.45	28.42	31.49	33.28	34.61	36.51		3	31.46	31.53	32.91	33.36	34.34	35.7	36.77	38.15	38.81
	4	29.4	29.85	29.72	30.24	31.06	31.68	34.25	36.08	37.62		4	30.09	29.73	29.4	30.2	31.45	31.41	33.35	33.95	34.61
	5	26.61	29.4	29.8	30.45	31.86	33.22	34.57	36.2	36.65		5	28.7	28.38	29.32	29.43	29.56	30.52	32.86	33.18	34.15
	6	25.46	28.32	29.74	30.26	31.37	32.85	34.06	35.14	37.14		6	30.22	30.48	30.86	32.53	33.01	34.19	36.96	36.33	37.34
	Mean	26.2283	27.7617	28.32	29.055	30.085	31.84	33.535	35.0883	36.805		Mean	28.6783	28.905	29.6783	30.61	31.6233	32.525	34.3833	35.0283	36.1067
	SEM	0.73023	0.725862	0.665071	0.582196	0.614767	0.470631	0.463672	0.400353	0.229764		SEM	0.993346	0.870267	0.808688	0.775728	0.715135	0.813973	0.787835	0.755987	0.72562
	p	0.440082	0.137452	0.231547	0.0151118	0.0159391	0.0108322	0.00828905	0.00574909	0.00495136
		WT mice treated with Entospletinib											Cd36-/- mice treated with Entospletinib
	Mice	Week 0	Week 1	Week 2	Week 3	Week 4	Week 5	Week 6	Week 7	Week 8		Mice	Week 0	Week 1	Week 2	Week 3	Week 4	Week 5	Week 6	Week 7	Week 8
	1	27.05	29.61	30.31	30.43	31.26	31.95	34.14	34.71	35.26		1	28.42	29.68	30.25	31.52	32.27	32.22	33.86	35.06	35.72
	2	27.5	29.27	29.41	31.32	31.43	32.6	34.33	34.77	34.79		2	26.22	26.52	27.43	28.19	28.72	28.71	29.08	30.14	30.88
	3	27.08	28.53	28.32	29.42	30.37	29.56	31.67	32.53	33.26		3	31.13	33.11	34.95	37.46	38.49	40.02	41.42	42.74	43.69
	4	27.42	28.22	28.27	29.3	30.13	31.28	33.75	35	36.86		4	25.1	27.1	28.46	30.6	32.76	34.58	36.4	37.49	38.62
	5	25.27	27.61	27.85	29.91	31.44	32.27	34.77	36.73	37.86		5	30.01	29.52	30.38	31.92	32.71	33.7	35.47	36.44	37.26
	6	26.85	28.65	28.84	30.08	30.92	31.52	33.74	34.75	35.61		6	24.43	25.17	26.45	27.89	29.2	29.83	31.07	32.28	33.53
	Mean	26.8617	28.6483	28.8333	30.0767	30.925	31.53	33.7333	34.7483	35.6067		Mean	27.5517	28.5167	29.6533	31.2633	32.3583	33.1767	34.55	35.6917	36.6167
	SEM	0.333461	0.293649	0.367919	0.301824	0.228951	0.440167	0.441729	0.545077	0.656819		SEM	1.11251	1.16408	1.23244	1.4161	1.42715	1.6446	1.76987	1.79195	1.80462
	p	0.943255	0.384591	0.400081	0.062462	0.0312554	0.00573538	0.0106166	0.00472068	0.00229802

## Sheet: Fig. 7d
	Fig. 7d	Adipocyte size
	WT mice			Cd36-/- mice
	Vehicle	Bafetinib	Entospletinib	Vehicle	Bafetinib	Entospletinib
	3647.64	1633.62	6563.4	1305.81	4426.43	2344.97
	3080.4	2026.69	2801.4	3779.29	3208.39	2350.42
	2584.49	2203.48	2465.52	726.741	2174.46	2721.9
	7625.6	3417.43	2907.07	2866.75	733.34	1980.81
	2857.11	1010.88	10460.7	3966.76	741.718	1977.78
	5508.11	3643.97	3486.66	3705.87	4860.13	2509.4
	3409.06	2602.61	6948.19	4117.15	6050.1	1292.19
	752.715	4363.38	1901.63	2800.35	938.721	4376.79
	7192.43	2494.42	3140.52	1088.49	4031.69	3390.41
	8078.99	1342.36	4370.71	4143.23	3234.47	2481.75
	2356.18	4599.76	1282.66	3404.03	2280.98	2271.03
	1207.15	3368.63	4169.21	5678.41	2440.59	3092.34
	1974.74	3510.12	6504.02	2762.96	2904.98	3029.5
	1726.1	3396.49	1610.37	3067.1	4589.81	2304.96
	4490.63	1729.66	1542.61	2447.5	1460.6	2082.3
	825.4	5186.27	4871.86	4274.46	2859.63	898.713
	1878.59	2788.2	2434.93	2248.82	3672.88	1884.14
	4543.63	1483.65	1403.11	1463.33	3067.1	897.77
	2093.51	896.932	4782.52	4949.68	3516.2	2770.08
	6288.79	4647.73	951.603	3944.66	4301.07	2357.64
	2417.65	3047.1	1537.58	971.397	4020.7	3557.25
	5468.84	3564.16	7506.41	1235.01	1308.22	3678.85
	5101.64	3284.84	2724.94	2835.54	1527.95	4811.53
	5582.47	3639.36	1487.84	5546.13	2181.8	1913.05
	784.763	1249.57	4955.65	1117.4	3169.01	2273.54
	4921.5	1681.07	4703.87	6409.76	2756.99	3531.91
	6153.79	3173.62	953.488	3226.92	3350.61	1317.33
	1219.82	2844.54	2598.11	3760.02	2600.41	4181.25
	2365.81	1814.71	736.167	3332.29	1517.47	3200.95
	4833.74	3854.17	2156.55	2246.62	4287.97	1057.17
	3320.87	1844.66	992.135	2495.37	2886.65	2580.41
	4121.13	2532.55	2532.55	1716.78	1950.75	2245.26
	2863.08	1314.08	3100.09	3923.61	2234.37	2210.28
	2455.36	2486.57	5651.6	3144.92	4514.3	2962.16
	3624.91	5113.58	3641.35	5674.74	3963.93	3620.41
	6399.6	2311.04	2626.91	4331.54	3096.74	721.295
	4836.77	1823.19	5661.44	3785.78	4620.81	2179.07
	965.218	1361.32	1999.14	3023.22	3167.44	887.506
	1487.84	2573.71	5586.77	8956.86	2592.77	1865.92
	2104.29	3863.28	1971.28	1659.81	1814.81	1390.22
	1295.23	1317.23	3038.2	2007.94	2684.51	2960.27
	4178.11	1507.73	7761.96	3346.84	744.965	1326.34
	1273.76	1067.65	1307.49	5352.27	2726.72	2561.24
	3538.19	2428.86	1092.89	1519.88	2625.86	1805.39
	2014.54	2190.8	3773.21	2680.01	1205.27	3127.64
	3759.7	3083.23	1736.47	2750.49	2640.53	1452.33
	11695.8	1683.16	6905.98	2479.03	2793.23	1779.41
	6467.78	2490.86	4449.37	1568.27	1352.21	1280.15
	3157.49	2902.04	4403.18	912.642	3355.43	4604.9
	1600.74	2464.47	2009.41	929.504	3027.62	3267.14
	1523.97	1834.82	3075.9	5502.25	3133.71	1223.59
	1241.19	3123.24	673.432	819.221	4010.43	3887.16
	5704.49	1668.19	1712.91	4214.87	1495.17	3862.34
	1687.46	1592.36	3812.28	3495.15	3222.74	3175.61
	8873.18	3128.69	1384.15	5517.54	4281.06	1025.75
	4004.25	1382.06	2289.67	1213.02	4392.92	3070.45
	1732.6	2845.49	3876.16	2914.09	1909.07	1823.82
	10029.3	2048.58	1408.13	786.544	725.17	2087.54
	2655.5	4263.47	6765.85	2781.5	3245.15	3384.23
	2146.29	2145.98	2682.73	2515.79	1731.86	1021.36
	7255.27	1343.2	6888.6	4041.12	2259.72	3574.01
	7214.84	5402.02	7421.16	3275.21	878.918	2006.47
	5195.8	2334.08	3748.81	3559.03	3302.02	1934.31
	7584.23	2404.77	3227.97	1758.67	941.13	3968.22
	5568.86	3603.23	5357.09	7423.99	2973.05	2450.96
	3156.65	4925.59	1663.37	4641.03	2365.29	3307.88
	8351.3	2082.3	3837.94	931.285	2396.29	3603.23
	7341.15	2601.46	3627.42	4330.18	1194.06	883.527
	7451.12	2822.24	1817.85	2838.47	2221.8	1806.96
	11714.7	2970.43	1521.56	2359	1637.39	3399.11
	2730.28	2580.83	3428.33	1027.95	4842.53	1278.89
	7124.24	1357.44	5063.31	5627.82	3739.8	2334.29
	5585.09	2665.45	983.651	3329.35	3666.17	902.064
	5411.34	1240.77	1828.43	808.433	2381.84	2784.64
	5184.91	5933.96	3898.58	2460.8	1542.51	928.981
	3951.05	4871.02	2153.1	3981.63	3263.79	1109.44
	3145.13	719.829	4085.94	1334.61	4327.35	3201.06
	2211.33	2215.31	2563.65	4283.68	1036.02	1493.91
	6173.06	1820.99	2186.72	1446.15	1437.25	1522.08
	6420.23	3312.28	5918.25	3414.08	2836.27	2563.23
	4384.75	1579.69	3671.2	5735.28	2869.05	2533.7
	1324.98	5255.29	7129.48	1294.81	1069.01	871.692
	3415.34	3522.69	6709.61	5553.57	3385.07	2781.71
	4222.52	5002.46	3659.26	1708.72	5086.25	3452.21
	4298.45	4234.87	1687.98	3440.79	1789.57	1884.77
	3324.33	2588.68	2635.29	2668.07	1850.84	3623.76
	1729.14	958.725	2770.71	1596.34	1366.87	1158.76
	2682.94	4671.4	3543.43	4452.82	5020.58	3173.62
	1554.65	2228.61	3484.57	5964.64	924.372	1571.1
	889.601	1314.29	2502.49	799.74	4361.6	1147.45
	6960.86	2027.31	7020.77	1524.39	3212.58	4668.57
	3190.58	1228.94	3080.61	1022.09	783.926	2339.73
	2143.04	3330.3	2895.55	5600.7	2245.37	2141.58
	5972.92	4216.34	1962.69	1089.54	3323.28	1030.36
	1209.35	2740.75	710.927	3759.91	2635.71	776.908
	840.9	2718.55	1238.89	2416.4	2509.82	2647.65
	3563.96	1400.7	6196.83	1443.53	3378.79	2898.48
	5130.97	2277.42	1060.84	4559.44	4285.56	3078.41
	3251.12	2282.02	3914.08	7194.94	1598.12	1300.15
	3336.37	765.912	1939.44	677.412	1022.72	1527.42
	4193.92	3866.84	3063.54	1409.6	3106.69	1251.35
	1253.34	1020.73	4960.78	2898.27	4629.3	1014.65
	6073.15	1207.36	8214.62	5999.1	1874.61	1134.47
	3493.26	2097.49	2270.19	671.757	1150.49	1034.76
	740.671	2915.87	3630.77	728.417	3561.02	4478.9
	7968.5	1934.63	1061.57	2138.65	3014.21	2645.76
	2026.37	2486.36	780.155	5181.97	3086.58	1592.25
	7034.17	841.633	1174.58	2134.25	3751.95	4848.61
	1681.7	3359.73	5787.75	1503.55	4287.66	3370.62
	3214.15	2325.28	1945.1	1217.62	2746.41	1273.24
	3023.43	2108.9	1151.85	3957.86	1784.65	1792.29
	1130.8	1024.39	877.976	2364.97	2858.47	2074.44
	2372.09	1307.9	3031.07	8088.52	2612.67	2213.22
	7035.85	2805.69	2567.53	5465.49	2079.26	2611.1
	735.015	4566.56	2207.56	2917.65	2803.91	2316.27
	3351.87	2698.55	1944.99	4544.88	2216.57	2520.08
	1567.43	3422.15	1553.4	1057.7	3381.51	5005.81
	4156.74	700.453	3745.14	3486.77	1076.13	1915.98
	5587.39	953.279	994.124	2326.64	1580.21	4914.49
	6328.9	2758.45	3908.11	1544.5	3367.79	769.054
	1720.66	3850.61	788.639	1930.23	951.289	2211.33
	1954	1293.24	1890.53	5058.6	4121.76	2977.97
	3551.07	2901.73	4144.07	4959.63	1786.53	900.284
	1537.48	5928.09	1757.42	1229.88	4373.65	1694.26
	6933.74	3340.87	2590.36	9267.29	4280.54	3954.4
	1740.77	2468.24	2348.95	3758.65	3521.33	1668.92
	4259.8	4616	3461.42	5590.75	2062.3	3683.25
	2125.13	3976.29	4064.89	5666.26	3358.16	3271.86
	698.464	1711.13	863.942	947.623	1106.19	1799.31
	3852.91	926.991	1631.11	1217.1	3324.22	3331.34
	3034.32	2793.96	4146.69	2267.15	1572.98	2484.79
	4376.37	1085.77	980.09	695.636	2119.48	3247.14
	4164.81	1743.7	1768.41	3532.33	5538.07	2710.07
	3358.99	2840.67	1888.75	729.255	2718.34	5146.78
	7345.96	2644.51	3929.16	1202.12	2964.78	4288.29
	3403.4	1487.42	1848.64	4454.6	4621.44	3112.45
	3106.8	864.884	3587	5243.56	1360.17	2371.15
	3472.94	1306.33	869.073	5052.63	4478.59	1890.85
	939.873	5067.19	5094.31	1253.86	4311.22	2957.45
	1159.71	1505.01	1457.04	4822.95	1104.72	2713
	4911.87	1822.56	2743.9	6251.3	3353.86	4120.3
	1123.47	1876.39	2771.34	720.667	4334.37	3495.77
	3930.42	2033.28	1881.21	1122	5029.69	3660.52
	4445.28	1199.51	2141.79	3596.74	1518	2127.12
	6287.64	1740.56	4348.61	1201.91	2101.78	758.58
	2438.91	753.763	3780.33	4592.01	4797.29	5065.82
	3010.97	3183.15	3217.81	7097.54	976.215	3866.21
	1194.06	1689.86	4515.77	2227.04	2770.29	3571.91
	3711.73	2384.24	2995.88	1244.23	1813.76	1106.82
	6319.27	2584.28	1065.55	2734.37	4794.25	5627.51
	3631.93	2804.22	711.346	1102.73	2973.89	2848.73
	2101.47	1112.16	1426.88	1055.29	2248.41	2478.92
	995.905	858.81	3517.45	872.111	3429.79	1870.95
	4077.57	3913.45	2608.79	1938.82	2365.6	1456.83
	4771.32	5936.78	1636.87	2405.92	6230.66	2117.59
	6208.67	5656.73	2623.14	3761.8	1549.42	3423.51
	2938.6	2160.53	1350.53	1963.74	4311.43	2371.05
	6246.58	1684.94	3252.48	7498.56	3234.15	1156.88
	2725.67	3397.64	6488.93	5679.25	1778.68	1662.42
	1033.09	2651.1	1299.11	6069.48	2304.33	2094.24
	4197.27	3040.6	747.164	5157.26	2399.85	3751.95
	4464.45	2727.77	3754.46	2702.11	2744	3813.95
	6831.62	3088.99	3633.18	3389.37	1005.02	2024.49
	3617.89	1845.5	2429.17	3365.59	2729.23	2021.66
	1755.53	1552.56	1542.19	1048.8	704.748	906.463
	2961.53	3687.02	2718.76	698.359	2747.14	1762.55
	1779.41	778.689	2478.61	3459.96	3809.87	3422.78
	3496.61	2500.81	969.408	6812.04	1555.6	2106.81
	3649.73	5863.57	1795.85	4000.59	2288.62	2980.59
	2099.16	4851.33	694.798	6094.41	3892.71	2640.42
	4444.97	1285.07	3220.33	4697.16	3257.09	1660.12
	2301.3	2335.65	3660	851.164	3122.4	2910.21
	3745.98	2378.27	1724.85	4722.82	3309.14	3397.95
	1247.89	1522.71	4009.07	2306.95	3875.22	1846.02
	3983.1	2279.62	4537.87	1497.89	1325.08	810.109
	2811.45	2430.01	2290.93	2014.96	712.288	1487.73
	3272.59	3654.97	1006.8	3705.97	4554.83	5520.68
	2040.3	1550.05	2706.93	3803.58	4298.97	713.44
	2879.42	4597.25	2242.12	4037.56	1105.25	3063.54
	4779.48	1737.83	2830.72	1070.79	1712.17	1472.65
	3953.46	3045.74	1453.9	1846.65	3194.77	3282.54
	3158.85	1157.4	1468.56	3529.92	1386.03	761.722
	2927.07	2492.75	1750.61	5402.02	2912.94	1517.58
	1516.85	2909.69	2218.98	6241.66	1926.04	2272.81
	2908.43	3633.71	1785.07	868.969	2244.11	840.586
	1900.9	2632.25	1857.33	3553.8	1661.9	2920.9
	4044.26	1719.19	748.316	2024.7	2321.51	4044.05
	1460.92	2102.3	2176.35	5168.04	3528.87	1887.91
	5646.15	1894.41	1525.43	3180.11	4093.17	2612.14
	1192.8	2040.41	2474.31	1948.45	4063.85	3872.08
	2349.05	3106.9	874.834	4506.55	2169.96	3705.45
	1452.75	3097.06	675.318	2078.53	1363.41	1094.77
	1639.17	4810.59	747.06	2150.9	2924.67	1477.36
	10033.9	3479.85	1909.18	4811.11	3094.44	3738.34
	4819.49	1543.55	3013.27	2647.65	3432.62	3483.63
	3468.65	5925.47	1681.07	3687.75	1605.35	1539.99
	5682.91	5045.82	704.119	3052.02	2497.77	3339.72
	3530.86	821.42	769.891	2753.32	1354.93	2255.21
	1321.31	1359.75	1415.88	5564.04	3182.41	859.229
	4878.56	3722.21	1014.02	2712.27	2727.24	1041.78
	2744.53	794.713	3886.74	4579.86	3933.56	1153.32
	5404.43	3912.93	959.772	2600.83	1927.82	952.127
	4734.03	878.604	2290.93	1873.78	5399.82	2490.97
	4894.48	2825.48	1019.05	2697.71	2953.05	761.617
	4054.63	4171.09	1327.7	5639.24	4556.3	911.7
	3701.99	7777.36	959.353	6870.27	4776.24	2366.44
	4867.67	2332.72	872.844	1041.46	3698.12	1477.36
	1938.71	1640.33	3189.33	2994.84	1136.14	5848.39
	1856.39	4157.58	3028.98	6004.96	1728.3	3242.32
	1987.31	2527.1	2041.98	4220.21	3300.13	3375.65
	3316.26	5569.28	1634.15	1220.98	1979.87	964.59
	2588.47	4747.02	744.86	2821.29	970.979	2492.01
	2387.8	2702.95	2924.25	6615.77	2556.84	4893.64
	2906.97	3116.85	784.449	1296.07	2855.86	4208.9
	6793.81	4758.54	1368.02	3792.27	3420.05	2820.67
	2253.22	2127.44	2528.88	1602.73	2163.05	3117.79
	2128.91	745.279	2787.88	674.794	4021.01	2342.77
	5971.55	2776.78	5376.25	1372.11	702.129	2867.38
	8736.82	3457.23	683.487	3406.86	1357.76
	2299.83	2416.19	1624.51	1695.1	3360.35
	6378.55	1206.31	1764.64	6003.39	3392.3
	1468.46	2606.49	1634.46	1329.48	7394.56
	5304.09	1820.05	1152.17	2268.93	4585.21
	2305.48	1757.94	2023.96	2058.52	3333.44
	4091.39	1630.27	2857.11	676.679	5640.6
	6116.09	1610.48	1908.97	6594.4	1154.68
	4928.73	7051.77	1126.19	1938.71	1025.65
	7048.52	6286.8	1888.02	3574.74	3827.99
	1394.52	2186.19	3221.48	2097.07	685.267
	3162.51	2994.42	1180.97	3343.39	4322.95
	1154.16	2989.18	2968.03	2410.43	2442.27
	3933.98	3417.43	2098.01	6783.34	1759.41
	3613.49	4187.95	2203.79	828.961	2773.01
	2051.4	2081.15	2541.97	7568.63	2082.82
	3518.4	1244.44	3218.76	1195.74	3208.07
	2165.56	3180.32	1448.56	1430.76	1511.4
	998.628	2982.48	916.622	861.009	1210.5
	1027.74	4414.91	2053.81	5257.49	1935.46
	2457.66	1834.5	1269.15	2826.32	6479.19
	5363.06	3563.54	3080.93	2341.83	3287.88
	9458.64	3129.31	950.765	5436.26	928.876
	4707.53	1689.24	1151.75	3963.62	715.535
	4328.71	5110.76	4450.41	1504.7	5017.65
	4959.1	6604.25	4307.03	2467.72	1122.84
	4889.35	2404.46	2716.88	2965.62	2948.75
	1765.27	2467.82	8927.33	1420.81	5016.5
	1845.18	4235.08	1001.46	1833.35	3238.65
	2693.52	1984.16	4009.91	687.781	5154.22
	2315.75	3534.94	1660.75	1264.13	1533.29
	1268.32	3213.73	3415.02	4518.18	4179.57
	6705.94	2356.39	1159.71	4320.44	4856.78
	2500.81	4414.07	783.926	3213.52	3533.27
	5646.46	1811.15	4070.76	1027.85	2233.64
	8971.63	2542.91	916.308	2870.1	2205.57
	4838.24	4504.67	4662.39	8240.91	3762.74
	2318.89	1620.64	780.574	916.727	3796.99
	3367.69	3099.78	2208.19	2080.2	3430.73
	1415.88	2996.51	3936.07	5717.89	5774.55
	5358.87	3118.63	2573.5	970.664	1044.19
	2275.53	3527.3	1757.52	1267.37	1662.95
	4015.88	1256.38	3808.51	795.446	2986.56
	5239.26	3857.73	4146.06	6739.14	3131.83
	5783.56	3239.7	3279.4	3805.89	1769.04
	4823.47	1337.23	3340.87	5224.81	3135.7
	1749.98	3637.48	3115.07	2534.01	6451.44
	1653.1	1090.79	726.427	824.143	4696.43
	1190.71	2516.1	2582.4	6544.13	3607.42
	3813.32	2035.59	2181.27	4070.76	1711.34
	1934.73	3241.59	3958.48	3815.63	1642.32
	3863.07	1010.88	1774.59	2995.88	3952.72
	7523.38	3810.5	5011.99	1603.67	2707.14
	3493.37	3756.77	3648.58	795.446	4050.54
	2265.9	4328.51	1964.27	3766.82	3817.3
	2296.58	3236.25	1302.88	1704	5885.88
	968.989	2342.04	6023.5	5955.11	2412
	4367.99	1431.17	1592.99	1111.22	4405.69
	4237.81	2746.93	5279.27	2521.34	4387.78
	8427.12	2088.06	1607.65	2039.36	1246.64
	5029.48	7223.74	1798.58	679.297	5688.15
	3238.03	2636.75	6217.36	6554.6	3497.35
	4829.23	4188.37	4041.01	1905.09	4340.65
	1238.89	944.795	3218.44	3754.36	1677.09
	3973.98	1274.39	1382.26	2071.83	3109.62
	2082.61	4167.64	2257.41	2393.15	1400.17
	1317.43	3423.61	4347.15	6716.31	5879.49
	1497.58	1465.32	3356.37	818.383	1947.3
	2806.53	3920.05	3849.46	7475.1	4542.58
		3408.95	2196.46	1077.7	1034.97
		976.215	767.483	1219.51	3535.05
		3964.03	5253.61	5433.33	1464.17
		2151.84	2232.49	5823.25	2454.73
		2997.87	2286.95	2495.37	2525.11
		2147.86	2591.41	2514.01	2656.03
		1322.99	2729.02	5464.44	4416.69
		2925.29	3187.34	1527.53	1475.69
		2163.89	2819.2	3830.4	1786.53
		4006.45	1501.66	2460.18	1274.28
		1967.51	3367.79	2896.6	1576.33
		3510.33		1106.71	4184.5
		957.573		1817.95	877.662
		4049.5		1245.59	4646.68
		4218.43		4547.19	3513.47
		1456.31		4308.5	1993.07
		2799.41		3206.82	1490.66
		3633.39		2848.94	4668.68
		3714.04		1025.54	3958.27
		1655.2		1367.18	5139.98
		1615.19		6729.51	5180.19
		3205.98		737.215	937.883
		3337		2043.76	2880.26
		3734.15		4794.04	1983.75
		4206.81		5864.31	3249.13
		5089.08		1112.26	1588.59
		880.908		7140.48	3069.83
		6939.08		1223.07	2068.58
		4337.41		860.904	5057.86
		3253.32		3859.2	4744.09
		4266.4		4968.63	3696.02
		2671.95		2449.91	4848.29
		1919.86		6628.65	5133.8
		2449.07		851.164	4069.29
		4249.33		3611.82	4655.8
		2066.38		2691.22	2361.31
		2481.02		1234.17	3724.93
		3010.97			1193.33
		2390.95			3295.42
		1998.2			2436.72
		2087.33			3292.17
		2114.14			4323.06
		1792.71			4259.49
		2395.35			2220.65
		2830.3			3155.08
		1174.47			2564.18
		1743.49			1457.67
		4133.91			5046.45
		2995.26			2775.32
		4081.96			5112.74
		3254.47			1327.7
		4351.13			2150.48
		4069.81			2127.86
		3636.95			4590.76
		3462.26			3301.49
		5778.43			1237.52
		3175.82			3864.01
		3903.39			1656.46
		939.349			1385.93
		818.592			5107.93
		1771.24			1270.83
		3200.95			3613.6
		4235.4			4067.2
		1239.41			2667.44
		2958.81			4041.75
		1049			1738.04
		2515.06			3647.64
		2763.38			1344.14
		3355.75			3378.68
		1517.89			4185.44
		3476.5			2949.59
		1495.06			5223.03
		965.847			6291.83
		3941.83			1839.95
		801.625			2037.68
		3588.36
		3283.69
		2441.53
		4045.31
		1059.79
		2586.38
		3742.63
		4007.39
		1695.42
		3695.19
		741.195
		3191.63
		1359.54
		1934.21
		1262.24
		1317.23
		1435.47
		1555.6
		3248.29
		4745.55
		1798.47
		3418.9
		1318.27
		1339.01
		2888.53
		1641.16
		4374.59
		2269.77
		4623.54
		2660.74
		1288
		3130.47
		786.125
		2006.89
		3456.08
		3105.12
		3993.15
		2518.51
		1873.88
		2806.32
		1711.54
		5018.8
		976.844
		3488.65
		2384.14
		2661.58
		5747.22
		2294.7
		4661.35
		2945.19
		3097.37
		1386.14
		2541.24
		4548.86
		2372.09
		6192.02
		4779.48
		1718.56
		1804.76
		3557.36
		1988.67
		1026.91
		1054.03
		2392.52
		1685.99
		3589.41
		1001.98
		848.232
		2515.06
		1447.83
		813.46
		2316.59
		1428.24
		2446.14
		2113.61
		2248.3
		1713.85
		2776.47
		1619.69
		1528.16
		1139.28
		1039.89
		1362.37
		1645.04
		4602.17
		1676.25
		1403.94
		1312.51
		1221.29
		1549.73
		1679.29
		2175.2
		2061.46
		694.484
		1218.15
		1276.07
		2844.96
		2163.26
		1264.34
		4119.14
		4992.83
		1790.62
		1871.05
		5897.19
		2388.54
		4479.63
		2260.66
		1250.41
		3459.43
		4105.32
		5386.1
		1601.78
		1067.75
		906.987
		1695.94
		2328.11
		792.409
		4211.31
		1421.96
		5882.64
		4067.09
		6787.21
		1717.2
		2066.9
		4124.17
		1903.62
p		1.58762e-15	9.09271e-09
