# Supplementary material for: CD36 facilitates fatty acid uptake by dynamic palmitoylation-regulated endocytosis
Source: Nat Commun. 2020 Sep 21;11:4765. doi: 10.1038/s41467-020-18565-8 (PMC7505845; doi:10.1038/s41467-020-18565-8)
Supplement: Supplementary file 9 — Source Data [file 41467_2020_18565_MOESM9_ESM.zip › Source data/Supplementary Fig. 1.xlsx]

## Sheet: Supplementary Fig. 1c
	Supplementary Fig. 1c
	Quantification of surface CD36
	Time (hr)	Exp#1	Exp#2	Exp#3	Mean	SEM	p value
	0	1	1	1	1	0
	0.25	1.1	0.8	0.88	0.926667	0.0896908	0.459476
	0.5	0.64	0.72	0.56	0.64	0.046188	0.00146164
	1	0.44	0.56	0.31	0.436667	0.072188	0.00145493
	2	0.27	0.42	0.12	0.27	0.0866025	0.00108466
	4	0.06	0.08	0.07	0.07	0.0057735	8.90975e-09

## Sheet: Supplementary Fig. 1e
	Supplementary Fig. 1e
	Quantification of surface CD36
	Treatment	Exp#1	Exp#2	Exp#3	Mean	SEM	p value
	Scrambled-BSA	1	1	1	1	0
	Scrambled-OA	0.32	0.52	0.26	0.366667	0.0785988	0.00128813
	ShCD36-BSA	0.19	0.25	0.16	0.2	0.0264575	7.1257e-06
	ShCD36-OA	0.16	0.27	0.15	0.193333	0.0384419	3.04822e-05
	ShCAV1-BSA	0.83	1.34	0.79	0.986667	0.177044	0.943583
	ShCAV1-OA	1.13	1.24	1.12	1.16333	0.0384419	0.0131703

## Sheet: Supplementary Fig. 1f
	Supplementary Fig. 1f
	Quantification of surface CD36
	Treatment	Exp#1	Exp#2	Exp#3	Mean	SEM	p value
	BSA	1	1	1	1	0
	C14:0	0.25	0.35	0.22	0.273333	0.0392994	5.03424e-05
	C16:0	0.19	0.29	0.18	0.22	0.0351188	2.43269e-05
	C18:0	0.26	0.36	0.21	0.276667	0.0440959	8.08545e-05
	C18:2	0.28	0.39	0.26	0.31	0.0404145	6.90298e-05
	C20:4	0.25	0.27	0.19	0.236667	0.024037	5.86071e-06

## Sheet: Supplementary Fig. 1g
	Supplementary Fig. 1g
	Quantification of surface CD36
	Time (hr)	Exp#1	Exp#2	Exp#3	Mean	SEM	p value
	0	0.21	0.28	0.25	0.246667	0.0202759
	0.5	0.59	0.65	0.59	0.61	0.02	0.000217524
	1	0.9	1.16	1.01	1.02333	0.075351	0.000572287
	2	0.95	1.13	1.04	1.04	0.0519615	0.0001419
	4	0.8	1.02	0.89	0.903333	0.0638575	0.000607428
