# Supplementary material for: CD36 facilitates fatty acid uptake by dynamic palmitoylation-regulated endocytosis
Source: Nat Commun. 2020 Sep 21;11:4765. doi: 10.1038/s41467-020-18565-8 (PMC7505845; doi:10.1038/s41467-020-18565-8)
Supplement: Supplementary file 9 — Source Data [file 41467_2020_18565_MOESM9_ESM.zip › Source data/Supplementary Fig. 2.xlsx]

## Sheet: Supplementary Fig. 2a
Supplementary Fig. 2a

## Sheet: Supplementary Fig. 2b
Supplementary Fig. 2b

## Sheet: Supplementary Fig. 2d
Supplementary Fig. 2d

## Sheet: Supplementary Fig. 2e
	Supplementary Fig. 2e
	Quantification of surface CD36
	Treatment	Exp#1	Exp#2	Exp#3	Mean	SEM	p value
	BSA	1	1	1	1	0
	OA	0.26	0.46	0.16	0.293333	0.0881917	0.00131584
	OA+PalmB	1.26	1.35	0.8	1.13667	0.170326	0.467296

## Sheet: Supplementary Fig. 2f
Supplementary Fig. 2f
