# Supplementary material for: CD36 facilitates fatty acid uptake by dynamic palmitoylation-regulated endocytosis
Source: Nat Commun. 2020 Sep 21;11:4765. doi: 10.1038/s41467-020-18565-8 (PMC7505845; doi:10.1038/s41467-020-18565-8)
Supplement: Supplementary file 9 — Source Data [file 41467_2020_18565_MOESM9_ESM.zip › Source data/Supplementary Fig. 3.xlsx]

## Sheet: Supplementary Fig. 3b
Supplementary Fig. 3b

## Sheet: Supplementary Fig. 3c
Supplementary Fig. 3c

## Sheet: Supplementary Fig. 3d
Supplementary Fig. 3d

## Sheet: Supplementary Fig. 3e
Supplementary Fig. 3e

## Sheet: Supplementary Fig. 3f
Supplementary Fig. 3f

## Sheet: Supplementary Fig. 3g
Supplementary Fig. 3g

## Sheet: Supplementary Fig. 3i
	Supplementary Fig. 3i
	Quantification of surface CD36
	Treatment	Exp#1	Exp#2	Exp#3	Mean	SEM	p value
	Scrambled-BSA	1	1	1	1	0
	Scrambled-OA	0.25	0.32	0.26	0.276667	0.0218581	4.9729e-06
	ShAPT1-1-BSA	1.18	0.95	0.84	0.99	0.100167	0.92528
	ShAPT1-1-OA	0.72	1.24	0.72	0.893333	0.173333	0.571588
	ShAPT1-2-BSA	0.8	1.48	0.94	1.07333	0.207311	0.741394
	ShAPT1-2-OA	1.17	1.23	0.86	1.08667	0.114649	0.491767

## Sheet: Supplementary Fig. 3j
	Supplementary Fig. 3j
	Quantification of surface CD36
	Treatment	Exp#1	Exp#2	Exp#3	Mean	SEM	p value
	BSA	1	1	1	1	0
	OA	0.28	0.43	0.22	0.31	0.06245	0.000381533
	OA+ML348	1.06	0.96	1.03	1.01667	0.0296273	0.603778
