# Supplementary material for: CD36 facilitates fatty acid uptake by dynamic palmitoylation-regulated endocytosis
Source: Nat Commun. 2020 Sep 21;11:4765. doi: 10.1038/s41467-020-18565-8 (PMC7505845; doi:10.1038/s41467-020-18565-8)
Supplement: Supplementary file 9 — Source Data [file 41467_2020_18565_MOESM9_ESM.zip › Source data/Supplementary Fig. 5.xlsx]

## Sheet: Supplementary Fig. 5b
Supplementary Fig. 5b

## Sheet: Supplementary Fig. 5c
	Supplementary Fig. 5c
	Quantification of surface CD36
	Treatment	Exp#1	Exp#2	Exp#3	Mean	SEM	p value
	BSA	1	1	1	1	0
	OA	0.27	0.29	0.31	0.29	0.011547	4.19015e-07
	OA+PalmB	1.07	1.05	1.06	1.06	0.0057735

## Sheet: Supplementary Fig. 5d
Supplementary Fig. 5d

## Sheet: Supplementary Fig. 5g
Figure S5f	Supplementary Fig. 5g

## Sheet: Supplementary Fig. 5h
	Supplementary Fig. 5h
	Quantification of surface CD36
	Treatment	Exp#1	Exp#2	Exp#3	Mean	SEM	p value
	Scrambled-BSA	1	1	1	1	0
	ShLYN-1-BSA	0.99	0.85	0.94	0.926667	0.0409607	0.147893
	ShLYN-2-BSA	0.87	0.94	0.85	0.886667	0.0272845	0.0142169
	Scrambled-OA	0.12	0.18	0.13	0.143333	0.0185592	1.3176e-06
	ShLYN-1-OA	1.21	0.89	1.05	1.05	0.092376	0.617061
	ShLYN-2-OA	0.97	1.31	1.12	1.13333	0.0983757	0.246787
