# Supplementary material for: CD36 facilitates fatty acid uptake by dynamic palmitoylation-regulated endocytosis
Source: Nat Commun. 2020 Sep 21;11:4765. doi: 10.1038/s41467-020-18565-8 (PMC7505845; doi:10.1038/s41467-020-18565-8)
Supplement: Supplementary file 9 — Source Data [file 41467_2020_18565_MOESM9_ESM.zip › Source data/Supplementary Fig. 6.xlsx]

## Sheet: Supplementary Fig. 6a
	Supplementary Fig. 6a
	Quantification of surface CD36
	Treatment	Exp#1	Exp#2	Exp#3	Mean	SEM	p value
	BSA	1	1	1	1	0
	OA	0.22	0.45	0.22	0.296667	0.0766667	0.000783954
	OA+PP2	0.71	1.29	0.75	0.916667	0.187023	0.678956
	OA+Dyn.	0.8	1.25	0.76	0.936667	0.157092	0.707449
	OA+Aza.	0.95	1.21	1.06	1.07333	0.075351	0.385552
	OA+SP6	0.99	1.03	0.94	0.986667	0.0260342	0.635529

## Sheet: Supplementary Fig. 6b
Supplementary Fig. 6b

## Sheet: Supplementary Fig. 6c
Supplementary Fig. 6c

## Sheet: Supplementary Fig. 6d
Supplementary Fig. 6d

## Sheet: Supplementary Fig. 6e
	Supplementary Fig. 6e
	Quantification of surface CD36
	Treatment	Exp#1	Exp#2	Exp#3	Mean	SEM	p value
	BSA	1	1	1	1	0
	OA	0.38	0.18	0.32	0.293333	0.0592546	0.000283201
	OA+Pice.	1.25	0.82	0.83	0.966667	0.141696	0.825571

## Sheet: Supplementary Fig. 6h
	Supplementary Fig. 6h

## Sheet: Supplementary Fig. 6i
	Supplementary Fig. 6i
	Quantification of surface CD36
	Treatment	Exp#1	Exp#2	Exp#3	Mean	SEM	p value
	Scrambled-BSA	1	1	1	1	0
	Scrambled-OA	0.13	0.4	0.11	0.213333	0.0935117	0.00109297
	ShSYK-1-BSA	0.92	1.16	1.12	1.06667	0.0742369	0.41994
	ShSYK-1-OA	0.83	1.12	0.8	0.916667	0.102035	0.45994
	ShSYK-2-BSA	0.92	1.02	0.94	0.96	0.0305505	0.260575
	ShSYK-2-OA	0.85	1.08	0.86	0.93	0.0750555	0.403801
