# Supplementary material for: CD36 facilitates fatty acid uptake by dynamic palmitoylation-regulated endocytosis
Source: Nat Commun. 2020 Sep 21;11:4765. doi: 10.1038/s41467-020-18565-8 (PMC7505845; doi:10.1038/s41467-020-18565-8)
Supplement: Supplementary file 9 — Source Data [file 41467_2020_18565_MOESM9_ESM.zip › Source data/Supplementary Fig. 9.xlsx]

## Sheet: Supplemementary Fig. 9a
	Supplementary 9a		OGTT
	Blood glucose (mg/dL)
	WT mice treated with vehicle									Cd36-/- mice treated with vehicle
Mice	0 min	15 min	30 min	60 min	90 min	120 min			Mice	0 min	15 min	30 min	60 min	90 min	120 min
1	158.4	442.8	441	333	221.4	176.4			1	79.2	257.4	225	135	113.4	95.4
2	126	388.8	304.2	196.2	162	144			2	70.2	178.2	165.6	118.8	86.4	84.6
3	120.6	387	324	214.2	133.2	97.2			3	86.4	237.6	196.2	127.8	113.4	104.4
4	150	422	376	270	184	155			4	77.4	268.2	198	145.8	106.2	88.2
5	142.2	405	284.4	221.4	160.2	136.8			5	86.4	309.6	192.6	120.6	108	115.2
6	125	385	296	210	152	121			6	86.4	342	228.6	160.2	138.6	117
Mean	137.033	405.1	337.6	240.8	168.8	138.4			Mean	81	265.5	201	134.7	111	100.8
SEM	6.29273	9.49424	24.5136	21.1149	12.4734	11.1858			SEM	2.70998	23.2878	9.47544	6.51352	6.85682	5.5771
	WT mice treated with Bafetinib									Cd36-/- mice treated with Bafetinib
Mice	0 min	15 min	30 min	60 min	90 min	120 min			Mice	0 min	15 min	30 min	60 min	90 min	120 min
1	120.6	311.4	219.6	133.2	108	100.8			1	84.6	268.2	230.4	129.6	102.6	95.4
2	120.6	311.4	235.8	187.2	167.4	153			2	75.6	259.2	214.2	140.4	100.8	93.6
3	108	293.4	255.6	169.2	113.4	109.8			3	79.2	300.6	212.4	133.2	100.8	86.4
4	121	341	290	186	145	136			4	82.8	226.8	160.2	122.4	106.2	97.2
5	106.2	370.8	320.4	187.2	131.4	122.4			5	81	264.6	226.8	129.6	113.4	97.2
6	105	301	224	152	115	104			6	70.2	210.6	158.4	91.8	91.8	73.8
Mean	113.567	321.5	257.567	169.133	130.033	121			Mean	78.9	255	200.4	124.5	102.6	90.6
SEM	3.22921	11.8668	16.3766	9.16888	9.32787	8.31352			SEM	2.15081	13.0767	13.3059	6.96233	2.90241	3.73738
p	0.00777604	0.000261445	0.0217545	0.0109993	0.0320476	0.240292
	WT mice treated with Entospletinib									Cd36-/- mice treated with Entospletinib
Mice	0 min	15 min	30 min	60 min	90 min	120 min			Mice	0 min	15 min	30 min	60 min	90 min	120 min
1	68.4	268.2	270	169.2	129.6	111.6			1	84.6	183.6	172.8	106.2	102.6	90
2	93.6	311.4	322.2	192.6	115.2	111.6			2	84.6	230.4	194.4	113.4	108	95.4
3	90	253.8	223.2	172.8	138.6	122.4			3	84.6	228.6	171	115.2	104.4	91.8
4	116	330	305	204	160	145			4	72	349.2	228.6	117	102.6	81
5	135	343.8	282.6	212.4	176.4	158.4			5	88.2	250.2	167.4	136.8	117	104.4
6	76	258	243	168	118	107			6	64.8	255.6	207	135	108	93.6
Mean	96.5	294.2	274.333	186.5	139.633	126			Mean	79.8	249.6	190.2	120.6	107.1	92.7
SEM	10.203	15.9752	15.1824	7.83901	9.88823	8.5624			SEM	3.76617	22.4515	9.94264	5.06991	2.21675	3.10902
p	0.00698717	0.000137944	0.0529636	0.0366296	0.0967989	0.39938

## Sheet: Supplementary Fig. 9b
	Supplementary 9b
	Food intake (g)
		WT mice			Cd36-/- mice
	Mice	Vehicle	Bafetinib	Entospletinib	Vehicle	Bafetinib	Entospletinib
	1	2.18	2.42	2.56	2.08	2.45	2.31
	2	2.26	2.91	2.75	1.86	2.64	1.95
	3	2.58	1.85	1.94	2.85	1.99	2.42
	4	2.05	1.96	1.85	2.05	1.86	1.88
	5	1.95	1.62	1.98	1.69	2.25	2.15
	6	2.05	1.89	2.35	1.58	1.96	2.05
	Mean	2.17833	2.10833	2.23833	2.01833	2.19167	2.12667
	SEM	0.0918483	0.192759	0.151028	0.184525	0.125895	0.0852708

## Sheet: Supplementary Fig. 9c
	Supplementary 9c
	Fat Mass (% body weight)
	WT mice treated with vehicle						Cd36-/- mice treated with vehicle
Mice	iWAT	gWAT	BAT			Mice	iWAT	gWAT	BAT
1	3.43	5.4	0.62			1	2.42	4.6	0.56
2	2.82	4.73	0.503			2	1.66	3.09	0.57
3	3.39	5.85	0.69			3	1.91	3.7	0.43
4	2.87	5.63	0.59			4	2.2	4.16	0.51
5	4.22	6.83	0.97			5	2.87	4.7	0.5
6	3.62	6.59	0.77			6	2.08	4.63	0.5
Mean	3.39167	5.83833	0.6905			Mean	2.19	4.14667	0.511667
SEM	0.211241	0.316885	0.0669994			SEM	0.17193	0.262141	0.0205616
	WT mice treated with Bafetinib						Cd36-/- mice treated with Bafetinib
Mice	iWAT	gWAT	BAT			Mice	iWAT	gWAT	BAT
1	2.36	5	0.61			1	1.97	4.38	0.55
2	1.95	3.49	0.54			2	1.93	3.63	0.45
3	1.87	3.87	0.42			3	2.22	3.76	0.49
4	2.09	3.33	0.66			4	2.28	4.57	0.78
5	2.66	3.83	0.62			5	2.52	3.92	0.47
6	2.63	4.75	0.43			6	2.76	3.88	0.56
Mean	2.26	4.045	0.546667			Mean	2.28	4.02333	0.55
SEM	0.139523	0.277197	0.0416066			SEM	0.13041	0.150702	0.0493288
p	0.00119708	0.00166425	0.098175			p	0.685442	0.691953	0.489616
	WT mice treated with Entospletinib						Cd36-/- mice treated with Entospletinib
Mice	iWAT	gWAT	BAT			Mice	iWAT	gWAT	BAT
1	1.76	3.89	0.43			1	2.66	4.26	0.48
2	1.58	3.08	0.46			2	1.52	3.01	0.55
3	1.56	2.74	0.54			3	2.19	3.92	0.56
4	2.12	4.53	0.41			4	1.73	4.71	0.75
5	1.99	3.86	0.49			5	2.33	3.57	0.56
6	2.96	4.86	0.55			6	2.62	3.94	0.48
Mean	1.995	3.82667	0.48			Mean	2.175	3.90167	0.563333
SEM	0.213194	0.331961	0.0233809			SEM	0.190136	0.237254	0.040387
p	0.000903032	0.00137007	0.014133			p	0.954491	0.504119	0.280837

## Sheet: Supplementary Fig. 9d
	Supplementary 9d
	Plasma NEFA (mM)
		WT mice			Cd36-/- mice
	Mice	Vehicle	Bafetinib	Entospletinib	Vehicle	Bafetinib	Entospletinib
	1	0.977696	0.767647	0.752451	1.30245	1.23407	0.926471
	2	0.794363	0.666667	0.633333	1.03137	1.22598	0.972059
	3	0.628922	0.685784	0.786765	0.980147	1.02402	1.19142
	4	0.713971	0.852206	0.730637	0.989216	0.977206	1.09069
	5	0.704167	0.703186	0.717402	1.03407	0.88652	1.14461
	6	0.876471	0.761765	0.970588	1.19289	0.806618	0.980147
	Mean	0.782598	0.739542	0.765196	1.08836	1.02574	1.0509
	SEM	0.0521189	0.0279877	0.0460724	0.0530712	0.0714732	0.0435182

## Sheet: Supplementary Fig. 9e
	Supplementary 9e
	Plasma TAG (mg/dL)
		WT mice			Cd36-/- mice
	Mice	Vehicle	Bafetinib	Entospletinib	Vehicle	Bafetinib	Entospletinib
	1	98.7374	86.5657	81.0606	85.7576	75.7576	63.9394
	2	90.4545	70.5556	87.0202	63.6364	54.4949	62.9293
	3	63.0808	90.9091	98.0808	61.4646	64.5455	66.3636
	4	79.8485	74.798	88.4343	63.7374	54.596	75.4545
	5	92.9798	70.404	102.525	65.6566	57.4242	63.5859
	6	90.101	73.9899	85.404	68.6566	59.4949	61.8687
	Mean	85.867	77.8704	90.4209	68.1515	61.0522	65.6902
	SEM	5.19822	3.55606	3.33409	3.65622	3.31018	2.04545

## Sheet: Supplementary Fig. 9f
	Supplementary 9f
	Liver TAG (mg/g tissue)
		WT mice			Cd36-/- mice
	Mice	Vehicle	Bafetinib	Entospletinib	Vehicle	Bafetinib	Entospletinib
	1	21.0417	25.7586	27.0029	35.3622	38.573	34.6078
	2	22.0777	28.5218	49.0025	20.2137	24.3175	17.6311
	3	18.4652	33.5587	25.9485	32.124	44.0963	28.149
	4	27.1241	50.4	29.5575	45.0368	39.4336	65.4856
	5	14.3859	27.0392	22.2083	42.2549	38.9402	49.6885
	6	20.3653	32.7856	30.0204	37.8289	42.3411	51.7385
	Mean	20.5766	33.0106	30.6234	35.4701	37.9503	41.2168
	SEM	1.71433	3.70199	3.8517	3.59205	2.86631	7.16979
	p		0.0122977	0.0384148
